# Supplementary material for: Caring for Hospitalized Patients with Substance Use Disorders: An Interprofessional Needs Assessment Survey
Source: Am J Med Open. 2025 Aug 20;14:100116. doi: 10.1016/j.ajmo.2025.100116 (PMC12481105; doi:10.1016/j.ajmo.2025.100116)
Supplement: Supplementary file 2 [file mmc2.xlsx]

## Sheet: Table 2, not dichotomized
Attitudes (n=236)		n	%
Patients with SUD are more challenging…	Strongly disagree	2	0.00847458
	Somewhat disagree	13	0.0550847
	Neutral	31	0.131356
	Somewhat agree	118	0.5
	Strongly agree	72	0.305085
SUDs are treatable	Strongly disagree	1	0.00423729
	Somewhat disagree	4	0.0169492
	Neutral	17	0.0720339
	Somewhat agree	88	0.372881
	Strongly agree	126	0.533898
I don't have enough time to care for patients with SUDs	Strongly disagree	27	0.114407
	Somewhat disagree	47	0.199153
	Neutral	42	0.177966
	Somewhat agree	78	0.330508
	Strongly agree	42	0.177966
I worry about worsening or enabling addiction in my patients	Strongly disagree	57	0.241525
	Somewhat disagree	56	0.237288
	Neutral	40	0.169492
	Somewhat agree	55	0.233051
	Strongly agree	28	0.118644
I feel manipulated by my patients with SUDs	Strongly disagree	33	0.139831
	Somewhat disagree	55	0.233051
	Neutral	54	0.228814
	Somewhat agree	76	0.322034
	Strongly agree	18	0.0762712
I feel unsupported in caring for patients with SUDs	Strongly disagree	24	0.101695
	Somewhat disagree	55	0.233051
	Neutral	60	0.254237
	Somewhat agree	80	0.338983
	Strongly agree	17	0.0720339
There have been times i have had to provide SUD care I wasn't comfortable with	Strongly disagree	26	0.110169
	Somewhat disagree	45	0.190678
	Neutral	37	0.15678
	Somewhat agree	87	0.368644
	Strongly agree	41	0.173729
Caring for patients with SUDs contributes to burnout	Strongly disagree	24	0.101695
	Somewhat disagree	43	0.182203
	Neutral	49	0.207627
	Somewhat agree	87	0.368644
	Strongly agree	42	0.177966
I have witnessed compromised care due to lack of support for SUD care	Strongly disagree	10	0.0423729
	Somewhat disagree	11	0.0466102
	Neutral	31	0.131356
	Somewhat agree	90	0.381356
	Strongly agree	94	0.398305
I have felt distress when witnessing stigmatizing treatment of patients w/ SUD	Strongly disagree	9	0.0381356
	Somewhat disagree	17	0.0720339
	Neutral	35	0.148305
	Somewhat agree	84	0.355932
	Strongly agree	91	0.385593
Caring for patients with SUDs is one of the most difficult parts of my job	Strongly disagree	28	0.118644
	Somewhat disagree	52	0.220339
	Neutral	60	0.254237
	Somewhat agree	70	0.29661
	Strongly agree	26	0.110169
Level of Preparation - Providers (attending, app, resident), n=178		n	%		Level of Preparation - Nurses, n=58		n	%
Diagnose SUDs	Very unprepared	0	0		Recognize SUDs	Very unprepared	0	0
	Somewhat unprepared	4	0.0224719			Somewhat unprepared	4	0.0689655
	Neutral	13	0.0730337			Neutral	7	0.12069
	Somewhat prepared	88	0.494382			Somewhat prepared	34	0.586207
	Very prepared	73	0.410112			Very prepared	13	0.224138
Assess for Alcohol Withdrawal	Very unprepared	0	0		Assess for Alcohol Withdrawal	Very unprepared	0	0
	Somewhat unprepared	4	0.0224719			Somewhat unprepared	1	0.0172414
	Neutral	9	0.0505618			Neutral	9	0.155172
	Somewhat prepared	62	0.348315			Somewhat prepared	23	0.396552
	Very prepared	102	0.573034			Very prepared	25	0.431034
Assess for opioid withdrawal	Very unprepared	0	0		Assess for opioid withdrawal	Very unprepared	0	0
	Somewhat unprepared	3	0.0168539			Somewhat unprepared	2	0.0344828
	Neutral	7	0.0393258			Neutral	7	0.12069
	Somewhat prepared	74	0.41573			Somewhat prepared	26	0.448276
	Very prepared	94	0.52809			Very prepared	23	0.396552
Discuss MAUDs	Very unprepared	10	0.0561798		Administer buprenorphine in the hospital	Very unprepared	3	0.0517241
	Somewhat unprepared	51	0.286517			Somewhat unprepared	3	0.0517241
	Neutral	30	0.168539			Neutral	7	0.12069
	Somewhat prepared	71	0.398876			Somewhat prepared	12	0.206897
	Very prepared	16	0.0898876			Very prepared	33	0.568966
Discuss MOUDs	Very unprepared	4	0.0224719		Administer methadone in the hospital	Very unprepared	3	0.0517241
	Somewhat unprepared	15	0.0842697			Somewhat unprepared	3	0.0517241
	Neutral	20	0.11236			Neutral	3	0.0517241
	Somewhat prepared	87	0.488764			Somewhat prepared	9	0.155172
	Very prepared	52	0.292135			Very prepared	39	0.672414
Initiate methadone in the hospital	Very unprepared	17	0.0955056		Address acute pain in patient with SDUD	Very unprepared	2	0.0344828
	Somewhat unprepared	25	0.140449			Somewhat unprepared	7	0.12069
	Neutral	19	0.106742			Neutral	9	0.155172
	Somewhat prepared	82	0.460674			Somewhat prepared	20	0.344828
	Very prepared	35	0.196629			Very prepared	20	0.344828
Initiate buprenorphine in the hospital	Very unprepared	10	0.0561798		Provide wound care for wounds related to IVDU	Very unprepared	2	0.0344828
	Somewhat unprepared	30	0.168539			Somewhat unprepared	7	0.12069
	Neutral	15	0.0842697			Neutral	2	0.0344828
	Somewhat prepared	83	0.466292			Somewhat prepared	24	0.413793
	Very prepared	40	0.224719			Very prepared	23	0.396552
Manage acute pain in patients with SUD	Very unprepared	7	0.0393258		Counsel patients on safer ways to drink alcohol	Very unprepared	7	0.12069
	Somewhat unprepared	17	0.0955056			Somewhat unprepared	15	0.258621
	Neutral	25	0.140449			Neutral	15	0.258621
	Somewhat prepared	101	0.567416			Somewhat prepared	16	0.275862
	Very prepared	27	0.151685			Very prepared	5	0.0862069
Determine approporiate level of care for SUD	Very unprepared	8	0.0449438		Counsel patients on safer drug use practices	Very unprepared	8	0.137931
	Somewhat unprepared	44	0.247191			Somewhat unprepared	15	0.258621
	Neutral	50	0.280899			Neutral	11	0.189655
	Somewhat prepared	61	0.342697			Somewhat prepared	16	0.275862
	Very prepared	15	0.0842697			Very prepared	8	0.137931
Connect patients to outpatient SUD treatment	Very unprepared	30	0.168539		Counsel patients on naloxone	Very unprepared	6	0.103448
	Somewhat unprepared	55	0.308989			Somewhat unprepared	7	0.12069
	Neutral	38	0.213483			Neutral	12	0.206897
	Somewhat prepared	43	0.241573			Somewhat prepared	16	0.275862
	Very prepared	12	0.0674157			Very prepared	16	0.275862
Counsel patients on safer ways to drink alcohol	Very unprepared	19	0.106742		Address in-hospital drug use	Very unprepared	14	0.241379
	Somewhat unprepared	57	0.320225			Somewhat unprepared	15	0.258621
	Neutral	38	0.213483			Neutral	7	0.12069
	Somewhat prepared	44	0.247191			Somewhat prepared	12	0.206897
	Very prepared	18	0.101124			Very prepared	10	0.172414
Counsel patients on safer drug use practices	Very unprepared	24	0.134831
	Somewhat unprepared	49	0.275281
	Neutral	32	0.179775
	Somewhat prepared	57	0.320225
	Very prepared	16	0.0898876
Counsel patients on naloxone	Very unprepared	6	0.0337079
	Somewhat unprepared	13	0.0730337
	Neutral	21	0.117978
	Somewhat prepared	84	0.47191
	Very prepared	53	0.297753
Address in-hospital drug use	Very unprepared	19	0.106742
	Somewhat unprepared	66	0.370787
	Neutral	26	0.146067
	Somewhat prepared	57	0.320225
	Very prepared	10	0.0561798
Barriers to Care		n	%
Knowledge about SUD treatment	Not a barrier	75	0.317797
	Somewhat of a barrier	115	0.487288
	Significant barrier	46	0.194915
Knowledge about pain management in patients with SUD	Not a barrier	51	0.216102
	Somewhat of a barrier	110	0.466102
	Significant barrier	75	0.317797
Guidelines for managing OUD	Not a barrier	100	0.423729
	Somewhat of a barrier	90	0.381356
	Significant barrier	46	0.194915
Access to harm reduction resources	Not a barrier	25	0.105932
	Somewhat of a barrier	85	0.360169
	Significant barrier	126	0.533898
Access to expert consultation	Not a barrier	38	0.161017
	Somewhat of a barrier	67	0.283898
	Significant barrier	131	0.555085
Access to social work	Not a barrier	46	0.194915
	Somewhat of a barrier	78	0.330508
	Significant barrier	112	0.474576
Access to peer support	Not a barrier	50	0.211864
	Somewhat of a barrier	100	0.423729
	Significant barrier	86	0.364407
Availability of resources of after discharge	Not a barrier	23	0.0974576
	Somewhat of a barrier	53	0.224576
	Significant barrier	160	0.677966
Patient social barriers	Not a barrier	7	0.029661
	Somewhat of a barrier	30	0.127119
	Significant barrier	199	0.84322
Patient interest in treatment	Not a barrier	29	0.122881
	Somewhat of a barrier	98	0.415254
	Significant barrier	109	0.461864

## Sheet: By provider group, dichotomized
		Proportion somewhat or strongly agreeing
Attitudes	All	Attendings (n=36)	Residents (n=128)	APPs (n=14)	Nurses (n=58)	p-value
SUDs are treatable	214 (91%)	33 (92%)	123 (96%)	13 (93%)	45 (78%)	p<0.001
Patients with SUD are more challenging to care for than patients w/o addiction	190 (81%)	30 (83%)	103 (80%)	14 (100%)	43 (74%)	p=0.167
I don't have enough time to care for patients with SUDs	120 (51%)	19 (52%)	68 (53%)	8 (57%)	25 (43%)	p=0.586
I worry about worsening or enabling addiction in my patients	83 (35%)	11 (31%)	36 (28%)	8 (57%)	28 (48%)	p=0.015
I feel manipulated by my patients with SUDs	94 (40%)	15 (42%)	44 (34%)	8 (57%)	27 (47%)	p=0.214
I feel unsupported in caring for patients with SUDs	97 (41%)	15 (42%)	53 (41%)	7 (50%)	22 (38%)	p=0.871
There have been times i have had to provide SUD care I did not feel qualified caring for	128 (54%)	23 (64%)	72 (56%)	10 (71%)	23 (40%)	p=0.042
Caring for patients with SUDs contributes to burnout for me	129 (55%)	17 (47%)	67 (52%)	11 (79%)	34 (59%)	p=0.197
I have witnessed compromised care due to lack of support for addiction treatment	184 (78%)	31 (86%)	107 (84%)	12 (86%)	34 (59%)	p=0.001
I have felt distress when witnessing stigmatizing treatment of patients w/ SUD	175 (74%)	26 (82%)%	108 (84%)	9 (64%)	32 (55%)	p<0.001
Caring for patients with SUDs is one of the most difficult parts of my job	96 (41%)	16 (44%)	45 (35%)	6 (42%)	29 (50%)	p=0.267
Proportion Reporting Somehwat or Very Prepared	All Providers	Attendings	Residents	APPs	Nurses	p-value
Assess for opioid WD	217 (92%)	34 (94%)	120 (94%)	14 (100%)	49 (84%)	p=0.091
Assess for alcohol WD	212 (89%)	34 (94%)	116 (91%)	14 (100%)	48 (83%)	p=0.128
Diagnose/Recognize SUDs	208 (88%)	32 (89%)	117 (91%)	12 (86%)	47 (81%)	p=0.240
Provide wound care for wounds related to IV drug use (providers excluded)	-	-	-	-	47 (81%)	-
Discuss MOUDs (nurses excluded)	139 (78%)	31 (86%)	102 (80%)	6 (43%)	-	p=0.003
Counsel patients on overdose reversal with naloxone	169 (72%)	29 (81%)	102 (80%)	6 (43%)	32 (55%)	p<0.001
Manage/Address acute pain in patients with SUD	168 (71%)	25 (69%)	96 (75%)	7 (50%)	40 (69%)	p=0.244
Initiate/Administer buprenorphine in the hospital	168 (71%)	28 (77%)	91 (71%)	4 (29%)	45 (78%)	p=0.003
Initiate/Administer methadone in the hospital	165 (70%)	21 (58%)	90 (70%)	6 (43%)	48 (83%)	p=0.008
Discuss MAUDs (nurses excluded)	87 (49%)	24 (67%)	61 (48%)	2 (14%)	-	p=0.003
Determine an appropriate LOC for SUD (nurses excluded)	76 (43%)	15 (42%)	56 (44%)	5 (36%)	-	p=0.838
Counsel patients on safer drug use practices	97 (41%)	16 (44%)	54 (42%)	3 (21%)	24 (41%)	p=0.481
Address in-hospital drug use	89 (38%)	13 (36%)	48 (38%)	6 (43%)	22 (38%)	p=0.977
Counsel patients on safer ways to drink alcohol	83 (35%)	15 (42%)	42 (33%)	5 (36%)	21 (36%)	p=0.799
Connect patients to outpatient SUD treatment (nurses excluded)	55 (31%)	13 (36%)	38 (30%)	4 (29%)	-	p=0.748
Proportion Reporting "Significant Barrier"	All Providers	Attendings	Residents	APPs	Nursing	p-value
Patient social barriers	199 (84%)	32 (89%)	117 (91%)	12 (86%)	38 (66%)	p<0.001
Availability of resources after discharge	160 (68%)	29 (81%)	99 (77%)	12 (86%)	20 (34%)	p<0.001
Expert consultation	131 (56%)	22 (61%)	77 (60%)	10 (71%)	22 (38%)	p=0.016
Access to harm reduction resources	126 (53%)	21 (58%)	73 (57%)	8 (57%)	24 (41%)	p=0.214
Access to social work support	112 (47%)	25 (69%)	63 (49%)	8 (57%)	16 (28%)	p=0.001
Patient interest in treatment	109 (46%)	13 (36%)	55 (43%)	11 (79%)	30 (52%)	p=0.035
Access to peer support	86 (36%)	18 (50%)	41 (32%)	8 (57%)	19 (33%)	p=0.076
Knowledge about pain management in patients with SUD	75 (32%)	14 (39%)	43 (34%)	5 (36%)	13 (22%)	p=0.323
Guidelines for managing OUD	46 (19%)	10 (28%)	22 (17%)	5 (36%)	9 (16%)	p=0.176
Knowledge about SUD tx	46 (19%)	8 (22%)	25 (20%)	6 (43%)	7 (12%)	p=0.069
